# Supplementary material for: Zinc Finger Protein 30 Is a Novel Candidate Gene for Kernel Row Number in Maize
Source: Plants (Basel). 2025 Nov 3;14(21):3361. doi: 10.3390/plants14213361 (PMC12608952; doi:10.3390/plants14213361)
Supplement: Supplementary file 1 [file plants-14-03361-s001.zip]

Archive with 1 entries (1 files):
- plants-3910901-supplementary.pdf
